# Supplementary material for: A stress-induced cilium-to-PML-NB route drives senescence initiation
Source: Nat Commun. 2023 Apr 3;14:1840. doi: 10.1038/s41467-023-37362-7 (PMC10076330; doi:10.1038/s41467-023-37362-7)
Supplement: Supplementary file 4 — Supplementary Data 1 [file 41467_2023_37362_MOESM4_ESM.xlsx]

## Sheet: Table S1
Table S1. Specific primer pairs used in this study.
Oligo type	Oligo name	Oligo sequence (5' to 3')
Specific primer pairs used in Fbf1tm1a/tm1a mice genotyping	CAS_R1_Term	TCGTGGTATCGTTATGCGCC
	Fbf1_33719_F	GGCCTATATCTTGAGCCTCTGA
	Fbf1_33719_R	CAAAAGCCTCCCAGACAGAC
	LacZ_2_small_F	ATCACGACGCGCTGTATC
	LacZ_2_small_R	ACATCGGGCAAATAATATCG
Specific primer pairs used in quantitative	IL1a_F	AGTGCTGCTGAAGGAGATGCCTGA
real-time PCR experiment (Human)	IL1a_R	CCCCTGCCAAGCACACCCAGTA
	IL1b_F	TGCACGCTCCGGGACTCACA
	IL1b_R	CATGGAGAACACCACTTGTTGCTCC
	IL6_F	AACCTGAACCTTCCAAAGATGG
	IL6_R	TCTGGCTTGTTCCTCACTACT
	IL8_F	AAGGAAAACTGGGTGCAGAG
	IL8_R	ATTGCATCTGGCAACCCTAC
	MCP1_F	CAGCCAGATGCAATCAATGCC
	MCP1_R	TGGAATCCTGAACCCACTTCT
	CXCL1_F	AGGGAATTCACCCCAAGAAC
	CXCL1_R	TGGATTTGTCACTGTTCAGCA
	PAI1_F	GAGAAACCCAGCAGCAGATT
	PAI1_R	TGGTGCTGATCTCATCCTTG
	GAPDH_F	GAAGGTGAAGGTCGGAGT
	GAPDH_R	GAAGATGGTGATGGGATTTC
Specific primer pairs used in quantitative	P16_F	GAACTCTTTCGGTCGTACCC
real-time PCR experiment (Mouse)	P16_R	AGTTCGAATCTGCACCGTAGT
	P21_F	CTGGTGATGTCCGACCTGTT
	P21_R	TCAAAGTTCCACCGTTCTCG
	Il1a_F	AGGAGAGCCGGGTGACAGTA
	Il1a_R	TCAGAATCTTCCCGTTGCTTG
	Il1b_F	CCAAAAGATGAAGGGCTGCT
	Il1b_R	TCATCAGGACAGCCCAGGTC
	Il6_F	ACAACCACGGCCTTCCCTACTT
	Il6_R	CACGATTTCCCAGAGAACATGTG
	Il8_F	CTGGTCCATGCTCCTGCTG
	Il8_R	GGACGGACGAAGATGCCTAG
	Mcp1_F	GGTCCCTGTCATGCTTCT
	Mcp1_R	CATCTTGCTGGTGAATGAGT
	Cxcl1_F	CTGGGATTCACCTCAAGAACATC
	Cxcl1_R	CAGGGTCAAGGCAAGCCTC
	Pai1_F	CTATGGTGAAACAGGTGGACT
	Pai1_R	CGTGTCAGCTCGTCTACAG
	Gapdh_F	GTCATCCCAGAGCTGAACG
	Gapdh_R	TCATACTTGGCAGGTTTCTCC

## Sheet: Table S2
Table S2 Sequences of siRNA, shRNA and gRNA.
Oligo name	Target sequence (5' to 3')
IFT88 siRNA	CGACUAAGUGCCAGACUCAUU
KIF3A siRNA	GGUGUUCGAGCUAUUCCTG
CEP83 siRNA	AGGUGAAGUUGGUGACUCA
SCLT1 siRNA	CAGAAGAAAUAUCACGUUA
SENP1 siRNA	AACUACAUCUUCGUGUACCTC
ARL13B shRNA	AAGTGCCTGTGTCAGATAGAA
	AAGAGACTTTGATGCCTTAAA
ARL3 shRNA	CCAGTGCTCATCTTTGCTAAT
	CATCACACCTACACAGGGTTT
FBF1 shRNA	CCGCATCAAGGTGCTAGAAAC
	GGACGGCATGGATGCTGATAT
ARL13B gRNA	GCTGCGGCTGGTTCAAGCGG
ARL3 gRNA	TGCCAGCATTATCCAAGCCC
FBF1 gRNA	AGACATGCGCAGAGACCACG
