# Supplementary material for: A stress-induced cilium-to-PML-NB route drives senescence initiation
Source: Nat Commun. 2023 Apr 3;14:1840. doi: 10.1038/s41467-023-37362-7 (PMC10076330; doi:10.1038/s41467-023-37362-7)
Supplement: Supplementary file 6 — Source Data [file 41467_2023_37362_MOESM6_ESM.zip]

Archive with 2 entries (2 files):
- Source data file raw data.xlsx
- Source data file uncropped blots.docx
