# Supplementary material for: A stress-induced cilium-to-PML-NB route drives senescence initiation
Source: Nat Commun. 2023 Apr 3;14:1840. doi: 10.1038/s41467-023-37362-7 (PMC10076330; doi:10.1038/s41467-023-37362-7)
Supplement: Supplementary file 6 — Source Data [file 41467_2023_37362_MOESM6_ESM.zip › Source data file raw data.xlsx]

## Sheet: Figure 1
Fig. 1c	IMR90	CTRL -IR	shARL3-1 -IR	shARL3-2 -IR	CTRL + IR	shARL3-1 + IR	shARL3-2 +IR
	AVERAGE	10.5049	21.8308	26.0628	72.2694	92.0534	92.8165
Fig.1d	IMR90	CTRL -IR	shARL3-1 -IR	shARL3-2 -IR	CTRL + IR	shARL3-1 + IR	shARL3-2 +IR
p16	AVERAGE	0.109209	1.36182	0.593644	1	3.13094	3.4121
p21	AVERAGE	0.163784	0.104729	0.204227	1	2.81229	2.51052
Fig.1e	IMR90	CTRL -IR	shARL3-1 -IR	shARL3-2 -IR	CTRL + IR	shARL3-1 + IR	shARL3-2 +IR
	IL1a	0.821424	0.94921	0.793261	5.07964	63.1265	35.6889
	IL1b	0.908938	3.27472	1.03539	13.7241	222.221	135.137
	IL6	0.897642	0.351748	0.271387	1.31646	4.66195	2.39653
	IL8	0.810918	1.19377	0.307107	6.40082	56.1538	75.5444
	MCP1	1.00461	1.67421	5.35101	8.77841	44.805	33.2212
	CXCL1	0.976632	2.32259	1.01867	4.68158	17.6376	11.8895
	PAI1	0.745682	3.37529	1.17826	2.8525	4.79812	6.84297
Fig.1f	IMR90	CTRL -IR	shARL13B-1 -IR	shARL13B-2 -IR	CTRL+IR	shARL13B-1 +IR	shARL13B-2 +IR
	AVERAGE	10.5289	19.7184	18.9966	72.3025	94.4838	93.8143
Fig.1g	IMR90	CTRL -IR	shARL13B-1 -IR	shARL13B-2 -IR	CTRL+IR	shARL13B-1 +IR	shARL13B-2 +IR
p16	AVERAGE	0.0770463	0.160891	0.34321	1	3.0806	2.99789
p21	AVERAGE	0.0539559	0.201958	0.40922	1	2.35884	1.68987
Fig.1h	IMR90	CTRL -IR	shARL13B-1 -IR	shARL13B-2 -IR	CTRL+IR	shARL13B-1 +IR	shARL13B-2 +IR
	IL1a	1.56759	1.55761	2.33083	6.71991	161.73	246.473
	IL1b	1.6145	1.29931	1.05026	3.97176	110.37	179.575
	IL6	1.42703	0.434184	0.63387	10.036	21.202	37.6331
	IL8	1.34414	1.63105	3.17685	14.0598	254.902	346.03
	MCP1	1.51248	0.55124	0.976922	2.70489	29.7583	53.7615
	CXCL1	1.43839	1.99491	1.77591	19.946	265.843	308.807
	PAI1	1.65233	1.37775	1.52866	5.58181	169.316	290.537

## Sheet: Figure 2
Fig. 2a	IMR90	CTRL -IR	shFBF1-1 -IR	shFBF1-2 -IR	CTRL +IR	shFBF1-1 +IR	shFBF1-2 +IR
	AVERAGE	10.5289	11.679	12.0779	72.3025	35.8515	36.0825
Fig. 2b	IMR90	CTRL -IR	shFBF1-1 -IR	shFBF1-2 -IR	CTRL +IR	shFBF1-1 +IR	shFBF1-2 +IR
p16	AVERAGE	0.256382	0.328936	0.355666	1	0.267919	0.344978
p21	AVERAGE	0.328254	0.238964	0.329926	1	0.230319	0.200384
Fig. 2c	IMR90	CTRL -IR	shFBF1-1 -IR	shFBF1-2 -IR	CTRL +IR	shFBF1-1 +IR	shFBF1-2 +IR
	IL1a	1.139	1.69182	1.23379	5.92231	3.11606	2.78922
	IL1b	1.14006	0.387512	0.40061	6.03426	2.14613	2.76924
	IL6	1.14156	1.09517	0.237384	9.79894	2.91947	3.6657
	IL8	1.06716	1.24748	0.251341	22.0879	4.91119	5.91243
	MCP1	1.13978	0.94616	0.349453	28.5628	15.5029	2.84475
	CXCL1	0.976768	0.966221	0.253945	13.5865	4.76273	6.01582
	PAI1	0.977163	1.70534	0.267365	29.0587	5.44173	5.44173
Fig. 2d	IMR90	CTRL -IR	shFBF1-1 -IR	shFBF1-2 -IR	CTRL +IR	shFBF1-1 +IR	shFBF1-2 +IR
	AVERAGE	6.45963	15.6668	16.6857	18.1217	48.154	50.5376
Fig. 2e	IMR90	CTRL -IR	shFBF1-1 -IR	shFBF1-2 -IR	CTRL +IR	shFBF1-1 +IR	shFBF1-2 +IR
	AVERAGE	87.6812	77.0346	83.1104	96.728	48.0573	55.2147
Fig. 2f	IMR90	CTRL -IR	FBF1-myc -IR	CTRL+IR	myc-FBF1+IR
	AVERAGE	11.8522	35.9975	58.2596	90.4762
Fig. 2h	IMR90	CTRL -IR	FBF1-myc -IR	CTRL+IR	myc-FBF1+IR
	IL1a	0.87019	1.28003	4.80292	742.343
	IL1b	0.693128	0.898927	25.2066	177.865
	IL6	0.833817	0.896261	11.3963	71.5536
	IL8	0.805954	0.613318	13.1107	715.206
	MCP1	0.965658	1.52581	12.317	31.5835
	TNFa	1.08333	0.568186	12.734	56.9848
	CXCL1	0.892912	1.02082	9.00619	149.532
	MMP3	1.05996	2.19315	7.85937	40.4625

## Sheet: Figure 3
Fig. 3a	IMR90	Day0	Day2	Day6	Day8	Day10				Day0	Day2	Day6	Day8	Day10		Fig. 3c	IMR90	CTRL -IR	CTRL +IR	shFBF1-1 +IR	shFBF1-2 +IR		Fig. 3d	IMR90	CTRL -IR	CTRL +IR	shARL13B-1+IR	shARL13B-2+IR	shARL3-1+IR	shARL3-2+IR
		7	13	20	25	31				0	6.06061	53.8462	91.1765	92.9825				8	20	8	8				8	20	42	32	40	46
		11	12	14	26	32				0	8.33333	54.902	89.7436	95.8333				10	23	10	11				10	23	38	35	41	39
		12	11	17	20	22				0	5.71429	52.3809	84.8485	96.1539				11	25	8	5				11	25	37	36	45	47
		8	8	11	30	25			AVERAGE	0	6.70274	53.7097	88.5895	94.9899				9	24	11	8				9	24	43	30	42	48
		9	17	18	26	28												8	22	6	6				8	22	35	31	43	42
		8	9	19	27	29												7	21	12	9				7	21	36	33	39	43
		10	11	22	25	28												12	19	6	6				12	19	42	38	46	44
		11	16	20	24	31												10	25	14	8				10	25	41	32	44	42
		8	11	18	23	28												12	24	12	7				12	24	37	37	39	42
		7	10	11	21	24												11	22	12	15				11	22	42	38	41	41
		9	9	18	19	22												7	22	7	5				7	22	38	32	38	40
		9	11	20	26	21												6	21	6	7				8	23	39	31	39	39
		10	12	21	16	19												6	20	8	6				9	24	41	34	42	42
		8	13	16	18	28												8	23	10	8				8	21	36	34	38	43
		9	9	16	26	29												9	22	11	6				9	20	37	35	41	37
		7	8	17	22	21												7	21	8	9				12	18	35	33	38	37
		8	10	13	21	25												7	18	7	10				11	24	42	33	36	38
		11	10	15	19	31												8	19	7	12				12	25	37	32	42	35
		12	11	14	22	21												11	16	9	8				10	19	36	31	40	33
		9	12	18	25	17												6	15	10	9				10	18	38	32	37	37
		6	9	16	20	21												8	22	13	10				11	20	39	30	40	36
		8	15	18	23	22												7	21	12	11				9	17	41	31	41	39
		10	10	17	21	26												10	24	14	13				9	23	36	30	36	38
		11	13	12	18	24												11	21	8	8				10	21	37	28	38	41
		11	11	11	24	15												9	17	11	6				13	24	40	32	35	37
		9	9	18	27	16												11	16	9	9				7	16	32	29	34	39
		8	8	17	21	15												8	17	10	11				8	17	35	31	38	36
		10	9	21	22	17												9	15	11	8				8	22
		9	10	19	18	18												7	14	13	10				9	21
		7	12	18	26	27												8	22	9	9				7	15
	AVERAGE	9.06667	10.9667	16.8333	22.7	23.7667											AVERAGE	8.7	20.3667	9.73333	8.6			AVERAGE	9.5	21.1667	38.2222	32.5926	39.7407	40.037

## Sheet: Figure 5
Fig. 5h	WT+YFP	sgARL3+YFP-FKBP	WT+YFP-SENP1	sgARL3+YFP-SENP1-FKBP
	20	41	10	15
	22	39	11	12
	23	42	12	11
	24	42	13	15
	23	43	8	17
	19	41	11	15
	20	40	11	12
	21	36	12	11
	21	39	8	13
	26	37	10	8
	19	37	7	8
	27	39	19	11
	23	45	8	14
	24	47	10	11
	24	41	9	13
	22	38	16	7
	23	41	6	12
	23	42	6	9
	21	42	7	14
	22	45	9	13
	26	49	11	9
	27	34	8	13
	18	33	14	13
	22	31	11	8
	23	38	9	17
	21	46	8	12
	19	41	15	8
	21	38	9	15
	17	37	14	10
	8	22	9	9
AVERAGE	21.6333	39.5333	10.3667	11.8333

## Sheet: Figure 6
Fig. 6b	WT	Fbf1tm/tm		Fig. 6c	WT	Fbf1tm/tm			WT	Fbf1tm/tm
male	-2.2	9.9			24.5283	2.53165			96.1539	56.1403
male	-1.1	3.3			33.3333	4.6875			97.5	68.5714
male	-2.9	6.4			23.0769	3.37079			93.0556	67.4797
male	-1	2.4			28.5714	4.47761			93.6	68.2353
male	-1.2	10			22.9508	1.88679			93.6364	70.2899
female	-4.1	2.4		AVERAGE	26.4922	3.39087			85.5769	65.6489
female	-4.9	1.8							91.9643	67.8322
female	-3.9	1.7							87.1287	55.3719
female	-4.1	1.2							87.8788	64.1791
female	-3.2	2.2						AVERAGE	91.8327	64.861
AVERAGE	-2.86	4.13
Fig. 6f		WT-IR								Fbf1tm/tm -IR								WT+IR								Fbf1tm/tm +IR
	p16	0.867751	2.34817	1.79839	1.09028	1.74738	1.61521	1.66222	1.74669	0.0735144	0.533723	0.836671	0.598777	1.9716	2.0425	1.576	0.217786	6.23092	1.76579	1.94244	1.81361	5.25285	3.68988	1.18603	1.25246	1.64694	0.580776	1.42689	1.66136	0.689949	1.36425	1.09125	1.40978
	p21	1.08872	2.1158	1.48923	1.84756	1.08758	1.38035	1.65481	0.805073	1.56637	0.713253	1.84288	1.58997	0.838801	1.33472	1.51033	0.930143	3.97211	5.76538	6.6532	3.59228	4.90727	3.38221	6.60744	3.89637	3.24397	3.18556	3.36473	3.87034	3.79671	3.4368	2.96125	3.35948
	Il1a	0.946651	1.97091	2.30284	2.32585	2.30507	1.47059	1.23132	1.31072	0.220602	1.15252	0.897795	1.31453	0.751526	1.54757	1.42231	1.68728	3.94657	2.49277	2.53795	2.29435	4.34992	5.55383	3.88032	3.37989	2.69591	1.34273	2.22294	1.80175	2.3995	1.45893	0.898735	1.99397
	Il1b	0.946522	1.42593	1.40826	1.63783	1.10987	0.954678	1.52357	1.48927	0.369258	1.84677	1.23664	1.83427	1.11273	1.60654	0.939388	0.740313	1.76081	2.2482	2.87748	1.48076	6.91645	3.88482	1.4687	3.06259	0.506967	0.975155	1.09266	2.06789	3.24111	0.99	1.40088	0.831308
	Mcp1	0.802358	1.59466	1.44017	1.34516	1.20665	1.23453	2.6171	1.89626	0.86314	0.85544	0.548137	0.783604	0.937838	1.16593	1.07385	0.942812	2.46889	1.55716	2.04337	2.20172	1.47465	2.72262	1.4015	2.91662	1.4011	1.47168	1.81671	0.843858	1.09434	0.546663	1.11859	1.5232
Fig. 6g		WT-IR								Fbf1tm/tm -IR								WT+IR								Fbf1tm/tm +IR
	p16	0.869039	0.886502	1.04237	1.91892	2.42717	0.522885	1.36583	1.31885	0.41697	0.84676	0.136872	1.68067	2.18939	0.211639	0.977916	0.115305	4.81848	2.6331	1.82793	3.39856	1.80984	1.93439	3.80721	2.0616	1.40895	1.83237	0.596901	0.532669	1.33319	1.48507	1.32906	0.724154
	p21	0.937683	0.320249	0.657395	1.01647	3.55539	0.206084	0.717537	0.700343	2.16446	0.199277	1.77216	0.894693	1.19618	2.29674	1.21828	0.936308	4.89614	7.98678	5.075	3.03012	7.63876	6.32514	8.6467	3.68241	0.883241	0.977465	1.1405	1.15888	1.56449	1.12388	0.960969	1.14396
	Il1a	1.00677	1.13027	1.92792	1.395	0.858263	1.25078	2.03506	0.782499	1.32882	0.779921	2.81227	2.38946	1.40668	2.32875	1.27274	2.73975	2.03489	2.45928	2.69468	1.30079	7.60913	1.35949	1.22866	5.53666	1.30613	1.52723	0.41689	0.753187	1.04276	1.39902	1.47903	0.55279
	Il1b	1.04111	0.795765	1.01062	2.19376	0.22356	0.465255	0.741705	0.40928	1.45349	0.427987	2.11775	1.83143	1.3595	1.91272	1.05021	1.57449	0.806467	0.784528	1.50833	1.75191	0.887323	3.17965	3.00528	6.78605	0.377467	0.274863	0.54029	0.363476	0.381356	0.483134	0.398389	0.56637
	Mcp1	0.858953	1.74206	1.06563	1.97138	0.22644	0.253576	0.592535	0.310855	1.54711	0.643427	0.0501576	0.904773	1.77625	0.0662543	0.592528	0.0459417	9.15545	3.25662	7.19311	2.18264	1.24505	2.86771	2.58228	1.76723	0.710336	0.482238	0.775379	0.922062	0.408589	0.204899	0.20683	0.38811
Fig. 6h		WT-IR	Fbf1tm/tm -IR	WT+ IR	Fbf1tm/tm +IR				Fig. 6i	WT-IR	Fbf1tm/tm -IR	WT+ IR	Fbf1tm/tm +IR			Fig. 6j	WT-IR	Fbf1tm/tm -IR	WT+ IR	Fbf1tm/tm +IR
	male	91.9231	70	87.0513	85.2564				female	1.0425	0.7	0.985	0.87			male	10.8704	7.52376	6.34173	9.06071
	male	114.615	78.5897	75.1282	85.8974				female	1.1325	0.6425	1.08	1.03			male	16.4699	4.09906	7.16185	9.4685
	male	115.385	74.2308	61.4103	85.8974				female	1.2925	0.555	0.9625	1.0775			male	12.9828	4.38163	6.42248	5.66034
	male	92.9487	67.3077	82.3077	67.6923				female	1.1075	0.7225	1.0275	1.0575			male	12.7547	6.57729	8.23723	4.55418
	male	115.385	73.0769	73.718	92.3077				female	1.0225	0.825	0.965	1.06			male	10.4826	6.51414	7.31701	6.67546
	female	100	75.1282	75.3846	75.1282				male	1.25	0.775	1.0825	0.9075			female	10.6518	1.8069	8.6578	4.75799
	female	94.1026	53.718	82.4359	92.1795				male	1.26	0.975	1.165	1.0875			female	10.9331	3.28725	5.5161	2.3996
	female	83.4615	71.5385	65.5128	79.1026				male	1.4575	0.8	1.255	1.005			female	9.83382	4.29996	3.84591	6.80808
	female	76.7949	54.6154	93.718	90.8974				male	1.23	0.8	1.2075	1.125			female	9.83275	5.75048	4.09408	4.02177
	female	115.385	78.0769	86.1539	44.2308				male	1.2625	0.875	1.16	1.045			female	12.0109	4.04007	4.89619	7.46787
	AVERAGE	100	69.6282	78.282	79.859				AVERAGE	1.20575	0.767	1.089	1.0265			AVERAGE	11.6823	4.82805	6.24904	6.08745

## Sheet: Figure S1
Fig. S1F		CTRLl+IR	siKIF3A+IR	siIFT88+IR	CTRL+H2O2	siKIF3A+H2O2	siIFT88+H2O2	CTRL+IL1b	siKIF3A+IL1b	siIFT88+IL1b
	AVERAGE	51.5635	10	8.68846	46.993	3.86394	7.56607	53.7727	11.7919	6.63912
Fig. S1G		CTRLl+IR	siKIF3A+IR	siIFT88+IR	CTRL+H2O2	siKIF3A+H2O2	siIFT88+H2O2	CTRL+IL1b	siKIF3A+IL1b	siIFT88+IL1b
	AVERAGE	70.2738	23.1365	16.6236	87.1291	22.697	18.0511	81.7225	12.4097	14.2397

## Sheet: Figure S2
Fig. S2B	WT	ARL3 KO MEF
AVERAGE	60.0926	85.1852
Fig. S2D		WT -IR	ARL3KO -IR	WT +IR	ARL3KO +IR
	p16	0.935191	1.29622	1.21397	2.10583
	p21	1.11357	1.2587	1.57775	3.39857
	Il1a	1.37829	2.64549	1.74175	6.04117
	Il1b	1.00107	1.69115	1.95216	11.8716
	Il6	1.06333	2.17802	3.0897	23.2451
	Il8	0.519057	1.63547	2.25722	10.118
	Mcp1	0.811421	2.19774	2.52208	10.5189
	Cxcl1	0.952255	1.50242	1.25321	3.91087
	Pai1	1.1152	1.83623	2.6735	5.18684
Fig. S2E	IMR90	WT -IR	ARL3-/--1 -IR	ARL3-/--2 NO IR	WT + IR	ARL3-/--1 + IR	ARL3-/--2 +IR
	AVERAGE	4.01847	22.978	14.8171	66.0265	97.1853	97.3643
Fig. S2F
	WT -IR			ARL3-/--1 -IR			ARL3-/--2 -IR			WT +IR			ARL3-/--1 +IR			ARL3-/--2 +IR
p16	0.537201	0.213255	0.145099	0.373941	0.179172	0.273012	0.244233	0.269662	0.160843	1	1	1	2.44674	1.5341	2.24931	2.21147	2.19448	3.23027
p21	1.32441	0.0519338	0.0460357	0.0287136	0.0224967	0.0167264	0.060446	0.050725	0.0413513	1	1	1	6.22389	2.52468	3.47917	10.2727	3.70994	6.70915
Fig. S2G		WT -IR	ARL3-/--1 -IR	ARL3-/--2 NO IR	WT + IR	ARL3-/--1 + IR	ARL3-/--2 +IR
	IL1a	2.14202	1.90603	9.93538	9.5717	21.6455	73.0256
	IL1b	1.7414	0.683792	3.14237	11.368	213.853	363.879
	IL6	1.28223	0.982968	0.621932	2.47348	8.2681	12.1267
	IL8	1.48224	1.82701	2.86235	19.2716	124.945	200.828
	MCP1	1.06022	1.03403	1.4654	3.38341	17.1528	4.36847
	CXCL1	1.08841	1.71877	1.23768	4.02379	16.7048	14.407
	PAI1	1.44309	2.8881	4.39838	10.9455	31.3077	26.1949
Fig. S2I	RCTE	WT -IR	ARL13B-/--1 -IR	ARL13B-/--2 NO IR	WT + IR	ARL13B-/--1 + IR	ARL13B-/--2 +IR
	AVERAGE	1.54014	2.55788	2.47543	57.8639	90.8249	88.3044
Fig. S2H		WT -IR	ARL3-/--1 -IR	ARL3-/--2 -IR	WT +IR	ARL3-/--1 +IR	ARL3-/--2 +IR
	AVERAGE	81.4462	100	85.4053	46.8033	82.6016	81.2563
Fig. S2K		WT -IR	ARL13B-/--1 -IR	ARL13B-/--2 NO IR	WT + IR	ARL13B-/--1 + IR	ARL13B-/--2 +IR
	IL1a	1.17399	3.1585	1.6643	70.4257	221.602	124.449
	IL1b	1.87369	6.5416	3.05192	28.6658	301.097	198.111
	IL6	1.01899	6.9682	4.92216	7.0631	14.6187	15.1369
	IL8	0.986036	5.04528	0.741855	94.7726	294.297	427.342
	MCP1	1.00625	0.0284181	0.0383333	3.28524	37.8508	54.5703
	CXCL1	0.95537	3.33603	1.81978	4.69985	27.459	10.0946
	PAI1	0.948201	5.37373	0.643888	13.7984	67.3727	71.4187

## Sheet: Figure S3
Fig. S3B		WT -IR	FBF1tm/tm-IR	WT+IR	FBF1tm/tm +IR			Fig. S3C		WT -IR	FBF1tm/tm-IR	WT+IR	FBF1tm/tm +IR
	p16	0.917188	0.827796	1.37086	0.576415				AVERAGE	89.9032	102.766	65.1452	27.8008
	p21	0.9188	0.988167	1.84748	0.789085
	Il6	1.01799	0.432533	3.09908	1.13549
	Mcp1	0.86122	0.990179	7.66506	2.92963
	Tnfa	0.897361	0.929157	2.46962	0.671738
Fig. S3D		WT -IR	FBF1-/--1-IR	FBF1-/--2-IR	WT +IR	FBF1-/--1+IR	FBF1-/--2+IR
	AVERAGE	1.81442	1.52499	1.43547	75.2885	44.6801	35.5817
Fig. S3F		WT -IR	FBF1-/--1-IR	FBF1-/--2-IR	WT +IR	FBF1-/--1+IR	FBF1-/--2+IR
	IL1a	0.801959	0.871754	0.954619	2.07475	0.472927	1.01794
	IL1b	0.729822	0.367279	0.303037	17.184	8.80685	6.61982
	IL6	0.654022	0.894989	0.442118	5.72753	2.76147	1.94976
	IL8	1.01674	1.91158	0.684539	9.3371	1.95505	5.58649
	MCP1	0.891449	1.61529	0.520917	7.42466	1.42953	1.72396
	CXCL1	0.906338	1.23284	0.617806	3.25574	1.65452	1.58988
	PAI1	1.06337	1.04969	0.958676	8.67156	2.92381	3.40794
Fig. S3G
		Ctrl+h2o2	shFBF1-1+h2o2	shFBF1-2+h2o2	Ctrl+IL1b	shFBF1-1+IL1b	shFBF1-2+IL1b
	AVERAGE	82.1129	14.5882	23.3367	84.0232	16.8042	27.4107

## Sheet: Figure S4
	Fig. S4B		WT +IR	FBF1-/--1+IR	FBF1-/--2+IR		Fig. S4C		CTRL+H2O2	shFBF1-1+H2O2	shFBF1-2+H2O2		Fig. S4D		CTRL+IL1b	shFBF1-1+IL1b	shFBF1-2+IL1b		Fig. S4E		pCDH -IR	pCDH-FBF1 -IR	pCDH +IR	pCDH-FBF1 +IR
			21	14	11				25	7	8				20	12	12				6	17	34	155
			35	13	12				26	5	13				18	12	11				10	18	26	132
			25	11	18				23	5	12				29	11	10				9	17	27	144
			23	12	17				27	9	14				33	8	18				8	16	31	110
			29	14	17				28	10	12				28	7	15				9	21	30	125
			26	15	16				24	13	12				27	8	17				7	22	32	105
			32	14	15				21	10	14				29	10	13				11	19	28	136
			26	15	16				22	9	11				26	10	14				10	19	27	161
			23	16	12				19	11	11				25	11	16				7	18	28	131
			31	14	11				23	12	10				25	13	11				7	17	29	143
			26	16	11				25	13	9				24	11	10				6	20	26	131
			31	17	14				18	11	8				24	12	12				13	20	35	132
			23	11	15				22	9	8				27	10	9				6	18	37	127
			22	14	14				24	8	11				26	12	11				8	21	39	125
			26	13	15				23	8	12				28	13	13				9	22	36	153
			19	13	16				21	11	9				18	13	11				11	19	24	118
			25	14	16				27	13	14				19	10	12				12	24	26	115
			25	14	13				20	9	13				21	9	18				10	25	27	123
			27	16	13				22	10	13				22	9	11				8	21	21	137
			31	13	12				25	12	12				26	8	9				6	14	29	108
			28	11	9				21	13	11				27	7	12				8	13	25	143
			24	17	13				18	9	9				22	11	13				7	16	24	121
			25	19	14				22	11	9				24	13	15				9	18	36	129
			22	14	15				23	10	11				23	11	8				11	24	31	134
			22	12	13				17	12	10				29	12	8				13	25	30	139
			21	15	14				21	11	9				22	10	9				10	21	33	123
			25	13	11				24	9	9				23	10	11				9	15	33	142
			23	13	15				23	7	11				24	9	10				9	14	23	156
			26	12	14				19	7	8				21	9	9				11	18	37	141
			27	10	13				21	8	7				20	11	8				7	22	36	135
		AVERAGE	25.6333	13.8333	13.8333			AVERAGE	22.4667	9.73333	10.6667			AVERAGE	24.3333	10.4	11.8667			AVERAGE	8.9	19.1333	30	132.467
	Fig. S4F		CTRL+IR	siKIF3A+IR	siIFT88+IR			Fig. S4G		CTRL+H2O2	siKIF3A+H2O2	siIFT88+H2O2		Fig. S4H		CTRL+IL1b	siKIF3A+IL1b	siIFT88+IL1b
			27	12	11					17	15	8				24	12	5
			26	15	11					23	15	10				20	12	10
			28	15	11					21	12	9				21	8	5
			18	17	9					26	11	7				19	12	6
			29	11	10					24	10	12				15	16	7
			25	18	12					24	11	8				16	18	8
			23	13	18					23	16	9				18	13	7
			27	11	10					26	21	9				23	11	9
			26	14	10					18	19	8				25	14	11
			19	12	9					21	13	7				22	10	11
			25	12	8					16	14	6				23	9	12
			28	15	6					21	14	8				21	8	9
			23	11	9					24	12	11				24	11	10
			21	14	12					21	11	13				27	11	11
			28	16	15					21	10	15				16	12	9
			23	12	13					24	16	17				19	8	8
			25	12	11					19	15	9				23	9	8
			22	11	11					20	22	11				25	9	7
			21	10	10					23	18	13				24	11	8
			20	16	9					18	19	13				25	10	6
			19	19	10					23	13	10				18	12	6
			21	11	11					21	11	8				26	13	9
			20	9	11					19	8	9				25	11	11
			28	8	8					23	9	7				25	16	10
			26	9	9					24	11	8				21	17	9
			27	9	7					22	13	10				26	13	8
			24	13	9					26	12	11				18	10	12
			24	12	11					22						19	9	10
			21	15	14					19						17	9	14
			22	13	13					17						21	8	13
		AVERAGE	23.8667	12.8333	10.6				AVERAGE	21.5333	13.7407	9.85185			AVERAGE	21.5333	11.4	8.96667

## Sheet: Figure S5
	Fig. S5A	WT -IR	WT +IR	ARL3-/--1 +IR	ARL3-/--2 +IR	ARL13B-/--1 +IR	ARL13B-/--2 +IR			Fig. S5B	CTRL+siNC	sg13B+siNC	cTRL+siKIF3A	sg13B+siKIF3A		Fig. S5D		CTRL+siNC	sg13B+siNC	cTRL+siKIF3A	sg13B+siKIF3A
		11	20	45	47	35	34			AVERAGE	53.1142	91.4246	23.9975	27.2191				28	51	19	16
		12	21	44	46	37	36											21	37	20	17
		10	23	47	49	41	37											26	41	22	23
		8	25	46	42	40	35											27	43	17	19
		9	21	42	43	39	32											25	38	14	15
		8	19	48	41	36	31											28	36	15	14
		9	20	43	39	35	33											27	33	16	18
		7	21	43	42	32	34											24	32	14	17
		11	21	44	41	34	35											23	34	13	14
		13	27	46	41	35	36											23	39	13	14
		11	24	49	38	32	37											28	43	12	15
		12	28	46	39	31	36											21	46	10	13
		8	23	48	48	34	32											21	45	18	17
		7	24	48	47	37	34											22	44	17	17
		11	21	47	46	38	33											25	38	15	19
		12	22	43	47	35	34											26	35	9	21
		10	26	41	44	36	31											19	36	11	24
		6	23	42	43	37	35											24	35	10	22
		7	21	42	42	36	33											27	41	14	17
		6	22	46	45	35	32											21	40	14	16
		9	25	47	46	34	31											30	39	13	15
		11	27	43	41	34	37											27	34	16	18
		10	18	46	41	33	36											19	33	21	19
		8	24	39	43	39	36											25	37	15	18
		7	23	45	41	40	35											26	39	15	16
		11	21	48	38	32	38											24	35	13	19
		12	20	50	48	33	32											27	34	14	15
		13	19	41	45	36	34											23	36	11	10
		11	18	39	47	31	35											31	38	12	9
		10	23	38	42	38	36											28	36	10	11
	AVERAGE	9.66667	22.3333	44.5333	43.4	35.5	34.3333										AVERAGE	24.8667	38.2667	14.4333	16.6

[truncated: 5 more sheets: Figure S6, Figure S7, Figure S8, Figure S9, Figure S10]
